# Supplementary material for: Characterization of the NRAMP Gene Family in the Arbuscular Mycorrhizal Fungus Rhizophagus irregularis
Source: J Fungi (Basel). 2022 May 31;8(6):592. doi: 10.3390/jof8060592 (PMC9224570; doi:10.3390/jof8060592)
Supplement: Supplementary file 1 [file jof-08-00592-s001.zip]

Archive with 1 entries (1 files):
- jof-1696479-supplementary.pdf
